# Supplementary material for: Hydrophilic Silica Nanoparticles in O/W Emulsion: Insights from Molecular Dynamics Simulation
Source: Molecules. 2022 Dec 1;27(23):8407. doi: 10.3390/molecules27238407 (PMC9740303; doi:10.3390/molecules27238407)
Supplement: Supplementary file 1 [file molecules-27-08407-s001.zip]

Archive with 1 entries (1 files):
- molecules-2044386-supplementary.pdf
